# Supplementary material for: Incidence and Predictors of Thrombotic Complications in 4742 Patients with COVID-19 or Other Acute Infectious Respiratory Diseases: A Propensity Score-Matched Study
Source: J Clin Med. 2021 Oct 26;10(21):4973. doi: 10.3390/jcm10214973 (PMC8584832; doi:10.3390/jcm10214973)
Supplement: Supplementary file 1 [file jcm-10-04973-s001.zip]

Archive with 1 entries (1 files):
- jcm-1433929-supplementary.pdf
